# Supplementary material for: A Facile and Promising Delivery Platform for siRNA to Solid Tumors
Source: Molecules. 2024 Nov 23;29(23):5541. doi: 10.3390/molecules29235541 (PMC11643702; doi:10.3390/molecules29235541)
Supplement: Supplementary file 1 [file molecules-29-05541-s001.zip]

Archive with 1 entries (1 files):
- molecules-3237919-supplementary.pdf
